# Supplementary material for: Early Back-to-Africa Migration into the Horn of Africa
Source: PLoS Genet. 2014 Jun 12;10(6):e1004393. doi: 10.1371/journal.pgen.1004393 (PMC4055572; doi:10.1371/journal.pgen.1004393)
Supplement: Table S1 — Population samples included in the main 17K, 90K, and 260K SNP datasets. (XLSX) [file pgen.1004393.s007.xlsx]

## Sheet: Sheet1
Population	N	Main 17K Dataset	90K	260K	Source
!Xun	19	✓			Schlebusch et al. 2012
/Gui and //Gana	12	✓			Schlebusch et al. 2012
Adygei	17	✓	✓	✓	HGDP
Afar	12	✓	✓	✓	Pagani et al. 2012
African-Qatari	18	✓			Hunter-Zinck et al. 2010 (in dataset distributed by Henn et al. 2012)
Algeria	19	✓	✓		Henn et al. 2012
Amhara	25	✓	✓	✓	Pagani et al. 2012
Anuak	23	✓	✓	✓	Pagani et al. 2012
Arab-Qatari	91	✓			Hunter-Zinck et al. 2010 (in dataset distributed by Henn et al. 2012)
Ari Blacksmith	11	✓	✓	✓	Pagani et al. 2012
Ari Cultivator	22	✓	✓	✓	Pagani et al. 2012
Balochi	24	✓	✓	✓	HGDP
Bamoun	18	✓			Bryc et al. 2010 (in dataset distributed by Henn et al. 2012)
Basque	20	✓	✓		Henn et al. 2012
Basque	24	✓	✓	✓	HGDP
Bedouin	46	✓	✓	✓	HGDP
Biaka Pygmy	21	✓	✓	✓	HGDP
Brahui	25	✓	✓	✓	HGDP
Brong	8	✓			Bryc et al. 2010 (in dataset distributed by Henn et al. 2012)
Bulala	15	✓			Bryc et al. 2010 (in dataset distributed by Henn et al. 2012)
Burusho	25	✓	✓	✓	HGDP
CEU	110	✓	✓	✓	HapMap3
Druze	42	✓	✓	✓	HGDP
Egypt	19	✓	✓		Henn et al. 2012
Egyptian	12	✓		✓	Behar et al. 2010
Ethiopian Somali	15	✓	✓	✓	Pagani et al. 2012
Fang	15	✓			Bryc et al. 2010 (in dataset distributed by Henn et al. 2012)
French	28	✓	✓	✓	HGDP
Fulani	12	✓			Bryc et al. 2010 (in dataset distributed by Henn et al. 2012)
Gujarati (GIH)	97	✓	✓	✓	HapMap3
Gumuz	18	✓	✓	✓	Pagani et al. 2012
Hausa	12	✓			Bryc et al. 2010 (in dataset distributed by Henn et al. 2012)
Hazara	22	✓	✓	✓	HGDP
Herero	9	✓		✓	Schlebusch et al. 2012
Igbo	15	✓			Bryc et al. 2010 (in dataset distributed by Henn et al. 2012)
Iran	19	✓		✓	Behar et al. 2010
Ju/'hoansi	14	✓		✓	Schlebusch et al. 2012
Kaba	17	✓			Bryc et al. 2010 (in dataset distributed by Henn et al. 2012)
Karretjie	20	✓		✓	Schlebusch et al. 2012
Khomani	38	✓		✓	Schlebusch et al. 2012
Khwe	16	✓		✓	Schlebusch et al. 2012
Kongo	9	✓			Bryc et al. 2010 (in dataset distributed by Henn et al. 2012)
Lebanon	7	✓		✓	Behar et al. 2010
Libya	17	✓	✓		Henn et al. 2012
Luhya (LWK)	99	✓	✓	✓	HapMap3
Maasai (MKK)	102	✓	✓	✓	HapMap3
Mada	12	✓			Bryc et al. 2010 (in dataset distributed by Henn et al. 2012)
Makrani	25	✓			HGDP
Mandenka	14	✓	✓	✓	HGDP
Mbuti Pygmy	13	✓	✓	✓	HGDP
Morocco-N	18	✓	✓	✓	Henn et al. 2012
Morocco-S	16	✓	✓	✓	Henn et al. 2012
Mozabite	29	✓	✓	✓	HGDP
Nama	20	✓		✓	Schlebusch et al. 2012
North Italy	12	✓	✓	✓	HGDP
Orcadian	15	✓	✓	✓	HGDP
Oromo	21	✓	✓	✓	Pagani et al. 2012
Palestinian	46	✓	✓	✓	HGDP
Papuan	17	(only used for f4/D tests)	(only used for f4/D tests)	(only used for f4/D tests)	HGDP
Pathan	22	✓	✓	✓	HGDP
Persian-Qatari	59	✓			Hunter-Zinck et al. 2010 (in dataset distributed by Henn et al. 2012)
Russian	25	✓	✓	✓	HGDP
Saharawi	18	✓	✓	✓	Henn et al. 2012
San	5	✓	✓	✓	HGDP
Sardinian	28	✓	✓	✓	HGDP
Saudi Arabia	10	✓		✓	Behar et al. 2010
Sindhi	24	✓		✓	HGDP
Somali	23	✓	✓	✓	Pagani et al. 2012
South African Bantu	20	✓		✓	Schlebusch et al. 2012
South Sudanese	21	✓	✓	✓	Pagani et al. 2012
Syria	10	✓		✓	Behar et al. 2010
Tunisia	18	✓	✓		Henn et al. 2012
Turkey	19	✓		✓	Behar et al. 2010
Tuscan (TSI)	102	✓	✓	✓	HapMap3
Tuscan (TUS)	8	✓	✓	✓	HGDP
Tygray	21	✓	✓	✓	Pagani et al. 2012
Wolayta	8	✓	✓	✓	Pagani et al. 2012
Xhosa	3	✓			Bryc et al. 2010 (in dataset distributed by Henn et al. 2012)
Yemen	8	✓		✓	Behar et al. 2010
Yemeni (this study)	61	✓			this study
Yoruba (YRH)	21	✓	✓	✓	HGDP
Yoruba (YRI)	140	✓	✓	✓	HapMap3
