# Supplementary material for: Early Back-to-Africa Migration into the Horn of Africa
Source: PLoS Genet. 2014 Jun 12;10(6):e1004393. doi: 10.1371/journal.pgen.1004393 (PMC4055572; doi:10.1371/journal.pgen.1004393)
Supplement: Table S2 — Results of f3 test for admixture, with estimated bounds of admixture for significantly admixed populations. (XLSX) [file pgen.1004393.s008.xlsx]

## Sheet: Sheet1
Results of f3 test for admixture, with estimated bounds of admixture for significantly admixed populations
Region	non-African reference	African reference	Target	f3	Z	alpha_low	alpha_high
1-Horn	SAR	Sudanese	Afar	-0.025578	-35.146	0.473	0.664
1-Horn	SAR	Sudanese	Amhara	-0.028871	-45.068	0.478	0.611
1-Horn	SAR	Sudanese	Anuak	6.4e-05	0.107
1-Horn	SAR	Juhoansi	Cultivator	-0.016216	-13.886	0.417	0.793
1-Horn	SAR	Sudanese	Ethiopian Somali	-0.02429	-35.173	0.384	0.6
1-Horn	TSI	MBU	Gumuz	0.006397	5.073
1-Horn	SAR	Juhoansi	Oromo	-0.030084	-31.158	0.581	0.755
1-Horn	SAR	Sudanese	Somali	-0.022393	-34.145	0.391	0.587
1-Horn	SAR	Sudanese	Tygray	-0.029438	-45.966	0.498	0.618
1-Horn	SAR	Juhoansi	Wolayta	-0.027235	-22.215	0.522	0.74
2-North Africa	SAR	YRI	Algeria	-0.024851	-41.661	0.727	0.797
2-North Africa	SAR	MBU	Egypt	-0.019871	-25.922	0.828	0.885
2-North Africa	SAR	MBU	egypt2	-0.021624	-24.424	0.807	0.869
2-North Africa	SAR	YRI	Libya	-0.022793	-35.718	0.746	0.777
2-North Africa	SAR	YRI	Morocco_N	-0.018995	-29.446	0.778	0.839
2-North Africa	SAR	YRI	Morocco_S	-0.032239	-51.625	0.578	0.642
2-North Africa	SAR	YRI	MOZ	-0.0189	-28.444	0.715	0.857
2-North Africa	SAR	YRI	Saharawi	-0.019979	-30.148	0.71	0.842
2-North Africa	SAR	YRI	Tunisia	0.000506	0.61
3-Middle East	SAR	MBU	African-Qatari	-0.031753	-33.672	0.462	0.663
3-Middle East	SAR	Sudanese	Arab-Qatari	0.000898	1.381
3-Middle East	SAR	MBU	BED	-0.009282	-12.366	0.859	0.95
3-Middle East	SAR	MBU	DRU	0.000108	0.15
3-Middle East	SAR	Sudanese	lebanon	-0.008106	-8.357	0.863	-0.843
3-Middle East	SAR	MBU	PAL	-0.009562	-13.249	0.884	0.937
3-Middle East	SAR	MBU	Persian-Qatari	-0.014732	-21.592	0.836	0.921
3-Middle East	SAR	Sudanese	saudi	-0.008834	-10.898	0.804	0.916
3-Middle East	SAR	MBU	syria	-0.008592	-9.139	0.899	0.904
3-Middle East	SAR	MBU	YEM	-0.009213	-12.366	0.855	0.951
3-Middle East	SAR	MBU	yem2	-0.025074	-24.776	0.768	0.85
4-Eurasia	CEU	MBU	ADY	0.000831	1.18
4-Eurasia	CEU	MBU	BRA	-0.000823	-1.111
4-Eurasia	Basque	Sudanese	FRE	-0.000533	-0.888
4-Eurasia	CEU	MBU	HAZ	0.011442	11.823
4-Eurasia	SAR	MBU	iran	-0.006148	-7.879	0.895	0.93
4-Eurasia	CEU	YRI	ORC	0.004282	7.297
4-Eurasia	CEU	MBU	PAT	-0.000742	-0.999
4-Eurasia	CEU	Juhoansi	RUS	0.000917	1.633
5-sub-Saharan	GIH	YRI	Bamoun	0.000964	1.946
5-sub-Saharan	Basque	YRI	Brong	-0.000727	-0.937
5-sub-Saharan	SAR	Sudanese	Bulala	-0.001689	-2.356
5-sub-Saharan	SAR	MBU	Fang	0.000388	0.307
5-sub-Saharan	SAR	YRI	Fulani	-0.012572	-14.459	0.297	0.552
5-sub-Saharan	TSI	Juhoansi	GuiGhanaKgal	-0.00842	-7.237	0.074	0.661
5-sub-Saharan	turkey	YRI	Hausa	0.000642	1.018
5-sub-Saharan	SAR	Juhoansi	Herero	-0.00874	-5.878	0.291	0.789
5-sub-Saharan	CEU	YRI	Igbo	-0.000478	-0.907
5-sub-Saharan	SAR	YRI	Kaba	0.000692	1.245
5-sub-Saharan	CEU	Juhoansi	Karretjie	-0.02508	-24.321	0.143	0.385
5-sub-Saharan	CEU	Juhoansi	Khomani	-0.039267	-42.894	0.22	0.325
5-sub-Saharan	TSI	Juhoansi	Khwe	-0.018169	-16.766	0.178	0.529
5-sub-Saharan	SAR	MBU	Kongo	-0.000198	-0.155
5-sub-Saharan	SAR	MBU	LWK	-0.00572	-5.596	0.218	0.783
5-sub-Saharan	Basque	YRI	Mada	0.003931	5.053
5-sub-Saharan	SAR	YRI	MAN	0.002184	3.748
5-sub-Saharan	SAR	MBU	MKK	-0.023063	-24.948	0.371	0.679
5-sub-Saharan	TSI	Juhoansi	Nama	-0.036703	-40.234	0.212	0.314
5-sub-Saharan	turkey	Juhoansi	SABantu	-0.007582	-6.349	0.223	0.742
5-sub-Saharan	turkey	Juhoansi	Xun	-0.013881	-13.971	0.068	0.497
