# Supplementary material for: Early Back-to-Africa Migration into the Horn of Africa
Source: PLoS Genet. 2014 Jun 12;10(6):e1004393. doi: 10.1371/journal.pgen.1004393 (PMC4055572; doi:10.1371/journal.pgen.1004393)
Supplement: Table S3 — Results of D statistic test for admixture. (XLSX) [file pgen.1004393.s009.xlsx]

## Sheet: Sheet1
Results of D statistic test for admixture
Group	W	X	Y	Z	D	Z-score
1-Horn	MBU	Afar	PAP	BAS	0.0632	15.896
1-Horn	MBU	Amhara	PAP	BAS	0.0647	16.951
1-Horn	MBU	Anuak	PAP	BAS	0.012	3.47
1-Horn	MBU	Cultivator	PAP	BAS	0.0325	9.392
1-Horn	MBU	ESomali	PAP	BAS	0.0507	12.946
1-Horn	MBU	Gumuz	PAP	BAS	0.0166	4.599
1-Horn	MBU	Oromo	PAP	BAS	0.0575	15.415
1-Horn	MBU	Somali	PAP	BAS	0.0534	14.17
1-Horn	MBU	Tygray	PAP	BAS	0.0666	17.304
1-Horn	MBU	Wolayta	PAP	BAS	0.0491	12.48
2-North Africa	PAP	YRI	BAS	Algeria	0.0682	28.824
2-North Africa	PAP	YRI	BAS	Egypt	0.0478	19.829
2-North Africa	PAP	YRI	BAS	egypt2	0.0527	20.149
2-North Africa	PAP	YRI	BAS	Libya	0.0597	24.684
2-North Africa	PAP	YRI	BAS	Morocco_N	0.051	21.796
2-North Africa	PAP	YRI	BAS	Morocco_S	0.1071	36.356
2-North Africa	PAP	YRI	BAS	MOZ	0.075	29.604
2-North Africa	PAP	YRI	BAS	Saharawi	0.075	27.498
2-North Africa	PAP	YRI	BAS	Tunisia	0.0524	18.949
3-Middle East	PAP	MBU	BAS	African-Qatari	0.1544	40.132
3-Middle East	PAP	YRI	BAS	Arab-Qatari	0.023	10.139
3-Middle East	PAP	MBU	BAS	BED	0.0357	14.241
3-Middle East	PAP	MBU	BAS	DRU	0.0119	4.917
3-Middle East	PAP	Sudanese	BAS	lebanon	0.0218	7.752
3-Middle East	PAP	YRI	BAS	PAL	0.0272	12.927
3-Middle East	PAP	MBU	BAS	Persian-Qatari	0.0228	9.405
3-Middle East	PAP	Sudanese	BAS	saudi	0.0297	10.548
3-Middle East	PAP	MBU	BAS	syria	0.0197	6.81
3-Middle East	PAP	MBU	BAS	YEM	0.0341	13.569
3-Middle East	PAP	MBU	BAS	yem2	0.0612	18.531
4-Eurasia	PAP	MBU	BAS	ADY	0.0004	0.161
4-Eurasia	PAP	MBU	BAS	BRA	0.0031	1.154
4-Eurasia	PAP	YRI	BAS	CEU	0.0013	0.802
4-Eurasia	PAP	Sudanese	BAS	FRE	0.0001	0.077
4-Eurasia	PAP	MBU	BAS	HAZ	-0.0324	-10.403
4-Eurasia	PAP	MBU	BAS	iran	0.011	4.446
4-Eurasia	PAP	YRI	BAS	ORC	-0.0002	-0.076
4-Eurasia	PAP	MBU	BAS	PAT	-0.0124	-4.569
4-Eurasia	PAP	Juhoansi	BAS	RUS	-0.0068	-2.891
5-sub-Saharan	MBU	Bamoun	PAP	BAS	0.0107	3.215
5-sub-Saharan	MBU	Brong	PAP	BAS	0.0123	3.441
5-sub-Saharan	MBU	Bulala	PAP	BAS	0.0188	5.304
5-sub-Saharan	MBU	Fang	PAP	BAS	0.0104	3.224
5-sub-Saharan	MBU	Fulani	PAP	BAS	0.0458	11.742
5-sub-Saharan	MBU	GuiGhanaKgal	PAP	BAS	0.0107	3.316
5-sub-Saharan	MBU	Hausa	PAP	BAS	0.0128	3.683
5-sub-Saharan	MBU	Herero	PAP	BAS	0.0198	5.384
5-sub-Saharan	MBU	Igbo	PAP	BAS	0.0112	3.307
5-sub-Saharan	MBU	Kaba	PAP	BAS	0.0133	3.933
5-sub-Saharan	MBU	Karretjie	PAP	BAS	0.0159	4.85
5-sub-Saharan	MBU	Khomani	PAP	BAS	0.027	8.853
5-sub-Saharan	MBU	Khwe	PAP	BAS	0.0113	3.522
5-sub-Saharan	MBU	Kongo	PAP	BAS	0.0115	3.301
5-sub-Saharan	MBU	LWK	PAP	BAS	0.0146	4.688
5-sub-Saharan	MBU	Mada	PAP	BAS	0.0148	4.113
5-sub-Saharan	MBU	MAN	PAP	BAS	0.0145	4.415
5-sub-Saharan	MBU	MKK	PAP	BAS	0.0341	10.614
5-sub-Saharan	MBU	Nama	PAP	BAS	0.026	8.204
5-sub-Saharan	MBU	SABantu	PAP	BAS	0.0092	2.903
5-sub-Saharan	MBU	Xun	PAP	BAS	0.009	2.763
