# Supplementary material for: Early Back-to-Africa Migration into the Horn of Africa
Source: PLoS Genet. 2014 Jun 12;10(6):e1004393. doi: 10.1371/journal.pgen.1004393 (PMC4055572; doi:10.1371/journal.pgen.1004393)
Supplement: Table S4 — Results of ALDER test for admixture. (XLSX) [file pgen.1004393.s010.xlsx]

## Sheet: Sheet1
Results of ALDER test for admixture
Group	Target	non-African reference	African reference	p-value	Z-Score	decay	amplitude
1-Horn	Afar	turkey	Sudanese	0.012	3.36	119.34	0.0011925
1-Horn	Amhara	SAR	Juhoansi	0.00062	4.1	68.03	0.00090977
1-Horn	Cultivator	SAR	Juhoansi	9.1e-05	4.52	104.64	0.00086528
1-Horn	ESomali	TSI	Juhoansi	2.1e-05	4.83	134.27	0.00133757
1-Horn	Gumuz	SAR	YRI	0.014	3.3	10.91	7.984e-05
1-Horn	Oromo	Basque	Sudanese	5.3e-06	5.09	64.57	0.00081309
1-Horn	Somali	Basque	Juhoansi	2.4e-05	4.8	104.05	0.00097022
1-Horn	Tygray	SAR	Sudanese	0.00024	4.31	83.63	0.00089692
1-Horn	Wolayta	CEU	YRI	0.0041	3.64	43.57	0.00047147
2-North Africa	Algeria	SAR	YRI	2.2e-12	7.39	19.51	0.00057862
2-North Africa	Egypt	Basque	MBU	3.3e-07	5.6	26.3	0.00065145
2-North Africa	Libya	SAR	YRI	8.8e-05	4.53	13.17	0.00044657
2-North Africa	Morocco_N	CEU	YRI	6.8e-06	5.05	27.45	0.00038975
2-North Africa	Morocco_S	TSI	YRI	4.8e-06	5.11	10.27	0.00057248
2-North Africa	MOZ	Basque	YRI	7.4e-09	6.22	17.26	0.00052941
2-North Africa	Saharawi	Basque	Sudanese	1.1e-07	5.78	23.61	0.00043016
2-North Africa	Tunisia	SAR	Sudanese	0.013	3.33	69.1	0.00049273
3-Middle East	African-Qatari	SAR	MBU	9.9e-11	6.87	6.79	0.00070578
3-Middle East	Arab-Qatari	GIH	Juhoansi	3.7e-05	4.71	20.99	0.00015359
3-Middle East	BED	turkey	Sudanese	0.0071	3.49	26.34	0.00031302
3-Middle East	PAL	SAR	YRI	1.4e-12	7.45	26.69	0.00033401
3-Middle East	Persian-Qatari	GIH	MBU	6.8e-10	6.59	9.05	0.0002829
3-Middle East	saudi	GIH	Juhoansi	0.011	3.38	20.21	0.00021669
3-Middle East	YEM	GIH	YRI	8.7e-05	4.53	24.37	0.00019469
5-sub-Saharan	Fulani	SAR	Juhoansi	0.0043	3.63	49.74	0.00089731
5-sub-Saharan	Herero	SAR	Juhoansi	0.00016	4.4	3.11	0.00050723
5-sub-Saharan	Karretjie	SAR	MBU	1e-18	9.13	4.88	0.00087129
5-sub-Saharan	Khomani	CEU	Juhoansi	8.7e-25	10.54	6.12	0.00142187
5-sub-Saharan	Khwe	Basque	Juhoansi	0.002	3.82	27.39	0.00051512
5-sub-Saharan	MKK	TSI	MBU	3e-08	6	48.91	0.00053725
5-sub-Saharan	Nama	CEU	Blacksmith	4.7e-08	5.93	6.18	0.00027224
5-sub-Saharan	SABantu	SAR	Juhoansi	1.4e-06	5.34	15.86	0.00035029
5-sub-Saharan	Xun	SAR	Juhoansi	1.5e-15	8.31	17.41	0.00048234
