# Supplementary material for: Early Back-to-Africa Migration into the Horn of Africa
Source: PLoS Genet. 2014 Jun 12;10(6):e1004393. doi: 10.1371/journal.pgen.1004393 (PMC4055572; doi:10.1371/journal.pgen.1004393)
Supplement: Table S5 — Non-African ancestry proportion estimated for significantly admixed study populations. (XLSX) [file pgen.1004393.s011.xlsx]

## Sheet: Sheet1
Non-African ancestry proportion estimated for significantly admixed study populations
Population	f3 bounds	f4 ratio range	ADMIXTURE
Horn of Africa
Afar	0.47 – 0.66	0.49 – 0.55	0.69
Amhara	0.48 – 0.61	0.52 – 0.71	0.65
Ari Cultivator	0.42 – 0.79	0.24 – 0.50	0.20
Oromo	0.58 – 0.76	0.42 – 0.65	0.55
Ethiopian Somal	0.38 – 0.60	0.43 – 0.65	0.64
Somali	0.39 – 0.59	0.43 – 0.65	0.66
Tygray	0.50 – 0.62	0.54 – 0.57	0.68
Wolayta	0.52 – 0.74	0.39 – 0.60	0.44
Middle East
Bedouin	0.86 – 0.95	0.83 – 0.92	0.9
Palestinian	0.88 – 0.94	0.90 – 0.95	0.93
Saudi	0.80 – 0.92	0.86 – 0.88	0.91
Qatari (African)	0.46 – 0.66	0.38 – 0.54	0.38
Qatari (Persian)	0.84 – 0.92	0.88 – 0.96	0.88
Yemeni	0.86 – 0.95	0.80 – 0.92	0.93
North Africa
Algeria	0.73 – 0.80	0.75 – 0.77	0.83
Egypt	0.83 – 0.89	0.82 – 0.88	0.88
Libya	0.75 – 0.78	0.77 – 0.80	0.84
Morocco North	0.78 – 0.84	0.80 – 0.84	0.89
Morocco South	0.58 – 0.64	0.58 – 0.61	0.69
Mozabite	0.72 – 0.86	0.73 – 0.76	0.83
Saharawi	0.71 – 0.84	0.70 – 0.76	0.84
sub-Saharan Africa
Maasai (MKK)	0.37 – 0.68	0.24 – 0.43	0.3
Fulani	0.30 – 0.55	0.31 – 0.54	0.4
Herero	0.29 – 0.79	0.35 – 0.36	0.1
Karretjie	0.14 – 0.39	0.06 – 0.17	0.12
Khomani	0.22 – 0.33	0.24 – 0.25	0.2
Nama	0.21 – 0.31	0.23 – 0.23	0.17
