# Supplementary material for: Early Back-to-Africa Migration into the Horn of Africa
Source: PLoS Genet. 2014 Jun 12;10(6):e1004393. doi: 10.1371/journal.pgen.1004393 (PMC4055572; doi:10.1371/journal.pgen.1004393)
Supplement: Table S6 — Ancestry proportions for each study population from ADMIXTURE ancestry components. (XLSX) [file pgen.1004393.s012.xlsx]

## Sheet: Sheet1
Ancestry proportions for each study population from ADMIXTURE ancestry components
Population	Nilo-Saharan	Niger-Congo	Maghrebi	Ethio-Somali	Pygmy	South-Asian	European	Eurasian	Khoesan	Ethiopic	East-Asian	Arabian
!Xun	0.0320704	0.143489	0.00292179	0.00397021	0.0469396	0.000483105	0.000802737	2.73684e-05	0.754936	0.00987511	0.003518	0.000965789
/Gui and //Gana	0.0196323	0.245055	0.000779417	0.002857	0.0315428	0.000566583	0.000804917	0.00200775	0.688667	0.00586133	0.00141108	0.000814333
Adygei	0.0150367	0.00606412	0.0359968	0.0133005	0.00702571	0.0819222	0.265775	0.376363	0.00630482	0.00821588	0.150251	0.0337448
Afar	0.195606	0.0100894	0.0280766	0.4279	0.0133617	0.0190841	0.0274087	0.0476453	0.0156893	0.0797575	0.0187679	0.116614
African-Qatari	0.199855	0.301149	0.0116574	0.0744582	0.0551513	0.0597206	0.02125	0.0870346	0.0169504	0.0474316	0.0312938	0.0940486
Algeria	0.0287284	0.0971427	0.395416	0.0632297	0.0145973	0.0245062	0.126914	0.0822215	0.0138911	0.0200868	0.014964	0.118301
Amhara	0.159753	0.0109295	0.0383178	0.344531	0.0116448	0.00629812	0.0131427	0.068487	0.0131558	0.156628	0.01756	0.159553
Anuak	0.748839	0.114109	0.000320913	0.00400413	0.0423546	0.00141165	0.00081287	0.000211	0.0132338	0.0718373	0.00254713	0.00031913
Arab-Qatari	0.0121924	0.0130424	0.0289237	0.0488753	0.00760599	0.0248081	0.0217069	0.145838	0.00694907	0.00947323	0.0248928	0.655692
Ari Blacksmith	0.00871082	0.00929382	0.00303736	0.0140307	0.00379636	0.00189545	0.00152118	0.00285318	0.006505	0.937743	1e-05	0.0106035
Ari Cultivator	0.0968201	0.0133447	0.00241777	0.168438	0.0267379	0.00460568	0.00488832	0.00121423	0.0344681	0.632132	0.0086785	0.00625473
Balochi	0.0174127	0.0254393	0.00861192	0.00519833	0.00492042	0.362621	0.023232	0.438408	0.00868521	0.0220349	0.058256	0.0251804
Bamoun	0.0781624	0.783019	0.00140728	0.00291378	0.0817007	0.00698806	0.00276944	0.000951722	0.0231663	0.00964272	0.00556544	0.00371322
Basque	0.0071594	0.0044238	0.0898126	0.0288457	0.0070158	0.0273063	0.708892	0.0241627	0.0099068	0.0148311	0.0361904	0.0414532
Basque (HGDP)	0.00802608	0.00573962	0.0867385	0.0305218	0.0105184	0.0310613	0.718443	0.023918	0.0065155	0.013227	0.0278438	0.0374473
Bedouin	0.0484595	0.0226415	0.0826754	0.059115	0.0113305	0.0220927	0.0661022	0.235009	0.00467507	0.0105913	0.0188809	0.418426
Biaka Pygmy	0.00383448	0.317315	0.000444952	0.00152324	0.625609	1e-05	1e-05	0.000523714	0.0467672	0.00262324	0.00132857	1e-05
Brahui	0.0164469	0.0217349	0.00636508	0.0151178	0.00834452	0.352316	0.0243382	0.45694	0.011721	0.0211376	0.0497619	0.0157758
Brong	0.0352063	0.862155	0.004263	0.00585237	0.0206253	0.00857525	0.00301325	0.00264462	0.0225762	0.0246376	0.0031465	0.00730512
Bulala	0.561109	0.331218	0.0344866	0.0441305	0.0113846	0.00305607	0.00306587	1e-05	0.00522107	0.0003754	0.0028618	0.0030814
Burusho	0.00141072	0.0105789	0.00673416	0.00995344	0.0110788	0.376951	0.0637649	0.201894	0.00891988	0.012078	0.290311	0.00632504
CEU	0.0152525	0.0147071	0.0236657	0.0119013	0.00927836	0.0382706	0.688478	0.0505161	0.0066266	0.0164959	0.101751	0.0230569
Druze	0.00616098	0.0039066	0.0977255	0.0719396	0.00549262	0.0161208	0.0992938	0.543671	0.00676643	0.0114428	0.0284988	0.108981
Egypt	0.0403694	0.0443063	0.160067	0.124464	0.0107432	0.0262705	0.113305	0.233496	0.00765442	0.0169061	0.0127917	0.209626
Egyptian	0.0443365	0.0562691	0.135712	0.126058	0.00970433	0.0185996	0.0935766	0.245746	0.0112358	0.0217822	0.0183408	0.218639
Ethiopian Somali	0.215001	0.0277683	0.00958753	0.530112	0.0202681	0.0238697	0.0200497	0.0073546	0.0208595	0.0769175	0.0209987	0.027213
Fang	0.0768553	0.731784	0.00593313	0.003279	0.123887	0.00442507	0.00151093	0.000528067	0.0279544	0.0166785	0.00425367	0.00291133
French	0.0138605	0.00467546	0.0590859	0.0187724	0.00801932	0.0345017	0.638965	0.0782298	0.00823414	0.0128229	0.0828651	0.0399678
Fulani	0.0288364	0.545792	0.281025	0.0820411	0.0124455	0.00974617	0.00539458	0.000819583	0.0112252	0.00262342	0.018037	0.002014
Gujarati	0.00713669	0.00650514	0.0256389	0.0244799	0.00871661	0.730793	0.0295228	0.0654115	0.00629725	0.00847031	0.0572128	0.0298153
Gumuz	0.594733	0.00147967	0.000724889	0.00222	0.0272086	0.00216183	0.000301611	0.0025765	0.0109203	0.351514	0.00560467	0.000555222
Hausa	0.0794116	0.824932	0.0131235	0.00773542	0.0204812	0.00529442	1e-05	0.00391417	0.0133763	0.0215669	0.00635217	0.00380242
Hazara	0.00241873	0.0023305	0.0225319	0.022905	0.00583682	0.0977625	0.0218317	0.0487456	0.00816727	0.00715236	0.738874	0.021443
Herero	0.0969148	0.620003	0.00654167	0.00372567	0.0895057	0.0102596	0.0606566	0.00520878	0.0922978	0.00273878	0.00642867	0.00571944
Igbo	0.0399662	0.854615	0.0040922	0.00685367	0.0363997	0.00542047	0.00365247	0.00259133	0.0188687	0.0216803	0.00212953	0.00373
Iran	0.0140806	0.0182393	0.0502814	0.0248776	0.0109894	0.141845	0.114206	0.410241	0.00649753	0.0178376	0.0669497	0.123954
Ju/'hoansi	0.004938	0.0230996	0.000487857	1e-05	0.0063715	1e-05	0.000225786	1e-05	0.963679	0.000751714	0.000215357	0.000200857
Kaba	0.200673	0.698472	0.0103456	0.00394435	0.039219	0.00351324	0.002276	0.00342012	0.020447	0.0116596	0.00259335	0.00343576
Karretjie	0.007168	0.123867	0.0040715	0.0142249	0.016553	0.0221468	0.0358045	0.00311	0.724833	0.0054099	0.0367339	0.00607695
Khomani	0.0195708	0.0806723	0.00938032	0.0296049	0.0129323	0.0369703	0.0671966	0.0136449	0.668774	0.0152853	0.0320234	0.0139446
Khwe	0.0537594	0.430377	0.00360406	0.0310292	0.0788662	0.00299075	0.00217544	0.00226312	0.365088	0.0189043	0.00341387	0.00752831
Kongo	0.07158	0.768107	0.00515322	0.00297278	0.101153	0.00471289	0.000466889	0.00168967	0.0198854	0.0151567	0.00825489	0.000867222
Lebanon	0.030559	0.0100709	0.089029	0.0756284	0.00762486	0.0470779	0.158495	0.36772	0.00328814	0.0148707	0.040987	0.154649
Libya	0.0413654	0.0776227	0.272838	0.0666546	0.0163932	0.0144321	0.10044	0.123199	0.00459118	0.0205854	0.0205999	0.241278
Luhya	0.245013	0.571104	0.00575675	0.0189535	0.0884787	0.00534562	0.00284067	0.00563378	0.0248499	0.0162271	0.00634729	0.00944928
Maasai	0.407918	0.156679	0.0209474	0.213673	0.0419213	0.0097571	0.00724417	0.0137223	0.0415033	0.0484467	0.00733606	0.0308519
Mada	0.37914	0.546461	0.0155355	0.0117774	0.0222604	0.00164592	0.00738783	0.00195642	0.00865208	0.00116125	0.00318825	0.00083425
Makrani	0.0184892	0.0510559	0.0129233	0.0078592	0.00871892	0.330736	0.019777	0.449664	0.0108576	0.0217468	0.0374634	0.0307093
Mandenka	0.0956425	0.789388	0.0440905	0.00596521	0.0208065	0.00333386	0.00122464	0.002021	0.0226704	0.0117981	0.00130271	0.00175614
Mbutu Pygmy	0.00207623	1e-05	1e-05	1e-05	0.995332	1e-05	1e-05	1e-05	0.00250169	1e-05	1e-05	1e-05
Morocco_N	0.0157621	0.0514013	0.466322	0.0596042	0.00793333	0.0268472	0.165946	0.0591704	0.0146879	0.0219657	0.0165694	0.0937899
Morocco_S	0.0385062	0.222883	0.437539	0.0620399	0.0179463	0.00903888	0.0830839	0.0256518	0.0142158	0.0154333	0.0141231	0.0595389
Mozabite	0.0361909	0.0879838	0.612319	0.0279667	0.0162118	0.00822541	0.0621266	0.0403226	0.00804631	0.0219995	0.0371108	0.0414971
Nama	0.0353876	0.149047	0.0110658	0.0562636	0.0138944	0.0086281	0.0586685	0.0089269	0.610633	0.018918	0.016536	0.0120315
North Italy (HGDP)	0.0102556	0.00303483	0.0891253	0.0259231	0.00425533	0.0135338	0.539311	0.168706	0.00636067	0.0150382	0.054725	0.0697312
Orcadian	0.0158643	0.0136584	0.0143514	0.0148441	0.0102321	0.0343466	0.703065	0.0435738	0.00474207	0.0103523	0.113368	0.0216019
Oromo	0.187407	0.0125781	0.0406038	0.315333	0.0187259	0.00850686	0.0163522	0.0415937	0.0205314	0.209931	0.0133829	0.115054
Palestinian	0.019365	0.0193864	0.108977	0.0951225	0.009792	0.0323497	0.113481	0.365436	0.0107252	0.00768846	0.0208775	0.196799
Pathan	0.0141936	0.0117175	0.00603459	0.00646686	0.00572755	0.401961	0.10733	0.264161	0.00792618	0.0117358	0.140583	0.0221626
Persian-Qatari	0.0340549	0.0473693	0.0427275	0.0426672	0.0100798	0.195146	0.0754122	0.282042	0.0106552	0.0199081	0.0660645	0.173873
Russian	0.016267	0.0159758	0.00454668	0.00502384	0.00705956	0.0412254	0.614589	0.0203239	0.00582068	0.01358	0.249692	0.00589588
Saharawi	0.0205188	0.100619	0.537912	0.0721728	0.0160158	0.0190784	0.0419847	0.0251743	0.00600983	0.0147169	0.00973361	0.136063
San	0.000706	0.00174	1e-05	1e-05	0.0027446	0.0004328	1e-05	1e-05	0.993159	0.0011572	1e-05	1e-05
Sardinian	0.000591286	0.00127418	0.198705	0.0331406	0.00551843	0.00267946	0.548235	0.116927	0.00599071	0.00612429	0.001725	0.0790889
Saudi	0.0257593	0.0256184	0.0587223	0.0643853	0.0138235	0.0304774	0.0436024	0.247279	0.007462	0.016848	0.0342675	0.431755
Sindhi	0.0153341	0.0258778	0.00897129	0.00679538	0.0137432	0.467056	0.0505925	0.273856	0.008475	0.0189694	0.0962878	0.014042
Somali	0.230533	0.0179392	0.00668883	0.571308	0.0160404	0.0122923	0.0187078	0.0168318	0.0144689	0.059128	0.0239095	0.0121524
South African Bantu	0.0648003	0.624783	0.00192665	0.0060461	0.0639477	0.0055378	0.00377395	0.0025988	0.214948	0.00455195	0.00393035	0.003155
Sudanese	0.7393	0.15608	0.000498	0.0103455	0.0401249	0.001772	0.000840143	0.00108057	0.010624	0.036414	0.00156438	0.00135624
Syria	0.0218866	0.0052979	0.0642738	0.0666106	0.0085132	0.0683406	0.143446	0.342893	0.013229	0.0106092	0.0524129	0.202488
Tunisia	0.0241781	0.00770744	0.784218	0.00942894	0.00733439	0.0271864	0.0205829	0.0393679	0.0092055	0.0162573	0.0364922	0.0180406
Turkey	0.00544837	0.00364442	0.0619518	0.0390651	0.00538026	0.0832702	0.22711	0.337317	0.00768011	0.00889132	0.134029	0.0862127
Tuscan (HapMap)	0.00749851	0.00465836	0.0997868	0.0287919	0.00855592	0.0266526	0.483852	0.203331	0.00528093	0.0107603	0.0425273	0.078304
Tuscan (HGDP)	0.00602137	0.00599913	0.0969985	0.0272649	0.00940388	0.0291094	0.480625	0.199217	0.00652413	0.0128176	0.0444885	0.08153
Tygray	0.166312	0.0155737	0.0415331	0.352965	0.00723038	0.00804481	0.022855	0.0797028	0.0159874	0.117222	0.0175283	0.155046
Wolayta	0.147262	0.0198007	0.0197624	0.27039	0.0173379	0.0117115	0.0100375	0.0400281	0.0276416	0.346961	0.0144075	0.0746596
Xhosa	0.0718687	0.560124	0.00545867	0.008676	0.0468487	1e-05	0.00345133	0.00673367	0.264825	0.02023	0.00562767	0.00614667
Yemen	0.0429694	0.10063	0.0499009	0.0976086	0.0287617	0.0523291	0.0453498	0.225027	0.0119214	0.0190319	0.0457329	0.280737
Yemeni (this study)	0.0135532	0.0234166	0.0507281	0.138121	0.0125455	0.0254333	0.0279508	0.218962	0.0075017	0.0157632	0.0145144	0.45151
Yoruba (HapMap)	0.0347857	0.877656	0.00576432	0.00836521	0.0222493	0.00362594	0.00206933	0.00193227	0.0167901	0.0196793	0.00423131	0.00285092
Yoruba (HGDP)	0.0357661	0.876441	0.00404338	0.005453	0.0213267	0.00225152	0.000894286	0.00189586	0.0159367	0.0309426	0.00387029	0.0011781
