# Supplementary material for: Early Back-to-Africa Migration into the Horn of Africa
Source: PLoS Genet. 2014 Jun 12;10(6):e1004393. doi: 10.1371/journal.pgen.1004393 (PMC4055572; doi:10.1371/journal.pgen.1004393)
Supplement: Table S10 — Verification of ROLLOFF and ALDER admixture date estimates from main (17K SNP) dataset in verification 90K and 260K datasets. (XLSX) [file pgen.1004393.s016.xlsx]

## Sheet: Sheet1
Verification of ROLLOFF and ALDER admixture date estimates from main (17k SNP) dataset in verification 90k and 260k datasets
(YRI and CEU are reference populations)		Estimated admixture date in generations
region	admixed	rolloff-17k	rolloff-90k	rolloff-260k	alder-17k	alder-90k	alder-260k
1-Horn	Afar	120	106	102	107	43	45
1-Horn	Amhara	93	95	97	72	76	54
1-Horn	Ari Cultivator	106	124	123	138	118	109
1-Horn	Ethiopian Somali	124	131	123	127	93	81
1-Horn	Oromo	89	83	86	35	45	39
1-Horn	Somali	97	118	111	86	92	79
1-Horn	Tygray	120	98	98	55	77	67
1-Horn	Wolayta	103	94	93	44	61	52
2-North Africa	Mozabite	25	27	28	17	13	12
3-Middle East	Bedouin	37	36	34	25	17	15
3-Middle East	Palestinian	32	33	35	26	22	23
3-Middle East	Saudi	30		34	12		6
5-sub-Saharan Africa	Herero	1		4	2		2
5-sub-Saharan Africa	Karretjie	5		5	5		4
5-sub-Saharan Africa	Khomani	5		6	6		4
5-sub-Saharan Africa	Maasai	53	59	58	24	17	17
5-sub-Saharan Africa	Nama	13		11	6		5
